# Supplementary material for: Prevalence of Group B Streptococcus Colonization and Invasive Infection in Nigeria: A Systematic Review and Meta-Analysis
Source: Med Sci (Basel). 2026 Feb 15;14(1):93. doi: 10.3390/medsci14010093 (PMC12921764; doi:10.3390/medsci14010093)
Supplement: Supplementary file 1 [file medsci-14-00093-s001.zip]

Archive with 2 entries (2 files):
- Suplementary Table S1 - PRISMA Checklist.pdf
- Supplementary S2 - S6.pdf
